# Supplementary material for: Animal Movements and FMDV Transmission during the High-Risk Period of the 2001 FMD Epidemic in Uruguay
Source: Transbound Emerg Dis. 2023 Nov 11;2023:8883502. doi: 10.1155/2023/8883502 (PMC12016683; doi:10.1155/2023/8883502)
Supplement: Supplementary 1 — Table S1: number of animal movements and proportion expressed as percentage of farms of different production purposes (beef, dairy, and mixed (beef and dairy)) and different herd sizes (<36, 36–134, 136–463, >463), either as source and recipient of animals, for livestock networks of the initial phase of the 2001 epidemic in Uruguay. [file 8883502.f1.txt]

#header #################################################################################

#Title: ANIMAL MOVEMENTS AND FMDV TRANSMISION DURING THE HIGH-RISK PERIOD OF THE 2001 FMD EPIDEMIC IN URUGUAY

#Author: Maria Victoria Iriarte Barbosa, Wageningen Bioveterinary Research

#Description: R code used for the analysis of this study

#Start date: April 2022
#Last Update: September 2023

#R version: R 4.2.2
#Scriptversion: version


#Script start#############################################################################

# Set WD
setwd("C:/Users/miriarte/OneDrive - Wageningen University & Research/Datos/mov_2000_2001")

#Load package
library(readxl)
library(tidyverse)
library(ggplot2)
library(igraph)
library(here)
library(lubridate)
library(corrplot)
library(modeest)
library(haven)
library(naniar)

# Raw data  ----

mov_raw <- read.csv("mov_2000_2001_act.csv")
colnames(mov_raw)<- c("serie", "number", "type", "dicosea", "dicoseb", "from", "to", "date", "code_t", "cattle", "sheep", "cod_from", "act_from", "cod_to", "act_to")
mov_raw$date2<- dmy(mov_raw$date)
str(mov_raw$date2)

## Tidy data ----
#Keep real movements (some forms are without animal movement Ex:only changes the ownership)
mov_new<- mov_raw%>%
  filter(from!=to)%>%
  filter(date2>="2001-01-01" & date2<= "2001-04-27")

## Make a dataframe with vertices attributes ----
vertices_att <- read_dta("vertices_attr5.dta")
colnames(vertices_att)<- c("name", "code", "sp", "act", "depto", "cattle", "sheep", "pig","Virus_intro", "virus_intro", "species", "prod_system", "lat_y", 
                           "lon_x", "HRP_out", "LCM_out", "FirstVAC_out", "SecVAC_out", "farm_size", "cropping")

#date format 
vertices_att$virus_intro<- as.Date(vertices_att$virus_intro, origin = "1970-01-01")
table(vertices_att$HRP_out, useNA = "ifany")

#Add NA where are missing values
  vertices_att <- vertices_att%>% 
  replace_with_na_if(.predicate = is.character,
                     condition = ~.x =="")
  vertices_att <- vertices_att%>% 
  replace_with_na_if(.predicate = is.character,
                     condition = ~.x =="N/A")
  vertices_att<- as.data.frame(vertices_att)

## Edges from movement data ----

edges_att<- mov_new[, -c(1,2,3,4, 5, 9)]
edges_att<- edges_att%>%
  mutate(animals=cattle+sheep)

edges_att<- edges_att%>%
  mutate(type_mov = ifelse(cattle!=0 & sheep==0, "cattle", 
                    ifelse(sheep!=0 & cattle==0, "sheep", 
                    "mixed")))%>%
  arrange(from, date2)

table(edges_att$type_mov, useNA = "ifany")
table(edges_att$act_to, useNA = "ifany")

##Group by batches (same Ids, same date) ----
edges_att_batches<- edges_att%>%
  group_by(from, to, date2) %>%
  summarise(tot_cat = sum(cattle), tot_sheep= sum(sheep), tot_ani=sum(animals), batches = n(),
            act_from,act_to, type_mov)%>%
  arrange(from)%>%
  distinct(from, to, date2, .keep_all = T)

table(edges_att_batches$batches)
table(edges_att_batches$type_mov)

edges_att_batches$act_to<- ifelse(edges_att_batches$act_to=="Abattoir", "Slaughterhouse",
                                  ifelse(edges_att_batches$act_to=="Consignee" | 
                                           edges_att_batches$act_to=="Auctioneer", "Livestock Market",
                                         ifelse(edges_att_batches$act_to=="Custom"|
                                                  edges_att_batches$act_to=="Official Agency", "farm", edges_att_batches$act_to)))


edges_att_batches$act_from<- ifelse(edges_att_batches$act_from=="Abattoir", "Slaughterhouse",
                                  ifelse(edges_att_batches$act_from=="Consignee" | 
                                           edges_att_batches$act_from=="Auctioneer", "Livestock Market",
                                         ifelse(edges_att_batches$act_from=="Custom"|
                                                  edges_att_batches$act_from=="Official Agency", "farm", edges_att_batches$act_from)))

prop.table(table(edges_att_batches$act_from, edges_att_batches$act_from))*100

## Description of the data during the initial phases----

#Period of interest
edges_PREwin<- edges_att_batches%>%
  filter(date2>="2001-04-09" & date2<= "2001-04-27")

#Type of movement (cattle only, sheep only, mixed)
prop.table(table(edges_PREwin$type_mov, useNA = "ifany"))*100

#Movements to...
table(edges_PREwin$act_to, useNA = "ifany")
#How many premises were infected?
table(vertices_att$HRP_out, useNA = "ifany")
vertices_att$HRP_out[is.na(vertices_att$HRP_out)]<- "no"


#GENERAL NETWORK (mov_all) ----
mov_all<- graph_from_data_frame(d = edges_PREwin, directed=TRUE, 
                               vertices = vertices_att)
#delete vertices wit a degree of 0
mov_all<- delete.vertices(mov_all, degree(mov_all)==0)
gorder(mov_all)
gsize(mov_all)

#See vertices attributes
summary(vertex.attributes(mov_all))

#Important vertices
V(mov_all)$bet<-betweenness(mov_all, directed=T)
V(mov_all)$out_degree<- degree(mov_all, mode = c("out"))
V(mov_all)$in_degree<-degree(mov_all, mode = c("in"))
mean(V(mov_all)$out_degree)
mean(V(mov_all)$in_degree)
cov(V(mov_all)$in_degree, V(mov_all)$out_degree)

## Dataframe of the general network----

DF_all<- as_long_data_frame(mov_all)

## Description of the geenral network ----

#Mean of the number of animals moved
DF_all%>%
  summarise(mean=mean(tot_ani))
#Calculate the confidence interval
l.model <- lm(tot_ani ~ 1, DF_all)
confint(l.model, level=0.95)

#Density
edge_density(mov_all)*100

#Type of movement
prop.table(table(E(mov_all)$type_mov))*100

#Type of premises
table(V(mov_all)$act)
table(E(mov_all)$act_from)
table(E(mov_all)$act_to)
prop.table(table(E(mov_all)$act_from, E(mov_all)$act_to))*100
addmargins(table(E(mov_all)$act_from, E(mov_all)$act_to))

#Infection status in the HRP
table(V(mov_all)$HRP_out)

#Longest path that exist in the network (diameter) 
farthest_vertices(mov_all)
get_diameter(mov_all)


##Plot the general network----
x.<- V(mov_all)$lon_x[!is.na(V(mov_all)$lon_x) & V(mov_all)$lon_x!=0]
y.<- V(mov_all)$lat_y[!is.na(V(mov_all)$lat_y) & V(mov_all)$lat_y!=0]

latlong.<- as.matrix(data.frame(x.,y.))

V(mov_all)$color <- ifelse(V(mov_all)$HRP_out == "yes", "#FC4E07", "white")

plot(mov_all, 
     vertex.label=NA,
     vertex.shape="circle",
     edge.color= "gray",
     edge.arrow.width=0.001,
     edge.arrow.size=0.001, 
     margin=0.2, 
     vertex.size=3,
     layout= latlong., add = F, rescale = T)


#NETWORK WITHOUT SLAUGHTERHOUSES (mov_gw2) ----
edges_win2<- edges_att_batches%>%
  filter(date2>="2001-04-09" & date2<= "2001-04-27",
         act_from!="Slaughterhouse" & act_from != "Abattoir",
         act_to!= "Slaughterhouse" & act_to != "Abattoir")
edges_win2<- as.data.frame(edges_win2)

prop.table(table(edges_win2$type, useNA = "ifany"))*100

mov_g2<- graph_from_data_frame(d = edges_win2, directed=TRUE, 
                               vertices = vertices_att)

gorder(mov_g2)
gsize(mov_g2)

#delete vertices wit a degree of 0
mov_gw2<- delete.vertices(mov_g2, degree(mov_g2)==0)
gorder(mov_gw2)
gsize(mov_gw2)
gorder(mov_gw2)/gsize(mov_gw2)

prop.table(table(E(mov_gw2)$type_mov))*100


#Description of the network
prop.table(table(E(mov_gw2)$act_from, E(mov_gw2)$act_to))

deg_out<- degree(mov_gw2, mode = c("out"))
deg_in<- degree(mov_gw2, mode = c("in"))
mean(deg_out)
mean(deg_in)
cov(deg_in, deg_out)
cor(deg_in, deg_out)

hist(deg_out, breaks=100)
hist(deg_in, breaks=100)

V(mov_gw2)$betweenness<- betweenness(mov_gw2)
V(mov_gw2)$bet.norm<- betweenness(mov_gw2, normalized = T)
V(mov_gw2)$out_deg<- degree(mov_gw2, mode = c("out"))
V(mov_gw2)$in_deg<- degree(mov_gw2, mode = c("in"))
V(mov_gw2)$eigenvector<- eigen_centrality(mov_gw2)$vector

which.max(eigen_centrality(mov_gw2)$vector)
edge_density(mov_gw2)*100
mean_distance(mov_gw2, directed = T)


##Dataframe network ws ----
DF_ws<-as_long_data_frame(mov_gw2)

DF_ws%>%
  summarise(mean=mean(tot_ani))


##Vertices reachable in 2 steps----

all_vert.ws<- V(mov_gw2)$name
#hist(ego(mov_gw2, 2,all_vert.ws, mode = c("out")))
ego.ws<-ego(mov_gw2, 2, all_vert.ws, mode=c("out"))
egos.ws<- lengths(ego.ws)
V(mov_gw2)$ego<- egos.ws

df_egos.ws<- as.data.frame(cbind(V(mov_gw2)$name, V(mov_gw2)$act, egos.ws))
df_egos.ws$egos.ws<- as.numeric(df_egos.ws$egos.ws)
str(df_egos.ws)
summary(df_egos.ws$egos.ws)
mean.ego=mean(df_egos.ws$egos.ws)
median.ego<- median(df_egos.ws$egos.ws)

par(mfrow=c(1,1))


hist(df_egos.ws$egos.ws, 
     breaks=40,
     main="",
     xlab="Number of vertices reacheables in k<=2 steps",
     ylab="Frequency")
segments(c(mean.ego, median.ego), c(0,0), 
         y1=c(3500,3500),
             col= c("orange", "purple"), lwd=2, lty='dashed')
legend("topright", 
       c("mean", "median"), 
       lty=c(2, 2), 
       col=c("orange", "purple"), 
       bty = "n")


## TABLE PAPER (Bet/Eigen/degree/outbreak)----

DF.ws<-as_data_frame(mov_gw2, what="vertices")%>%
  arrange(-betweenness)

table_paper<- DF.ws%>%
  dplyr::select(name,act, HRP_out, betweenness, out_deg, in_deg, ego)
write.csv(table_paper, "betweeness_ranking.csv")

#Correlation
Cor.var.ws<- DF.ws%>%
  dplyr::select(betweenness, in_deg, out_deg, ego)

par(mfrow=c(1,2))
corrplot(cor(Cor.var.ws), method = "circle")
corrplot(cor(Cor.var.ws), method = "number")

##Average path length----

#Generate 1000 random networks same density as network without slaughterhouses
gl.ws<-vector("list", 1000)

for(i in 1:1000){
  
  gl.ws[[i]]<- erdos.renyi.game(n=gorder(mov_gw2), 
                             p.or.m=edge_density(mov_gw2), 
                             type = "gnp")
}

#Av. path length
gl.apls.ws<- unlist(
  lapply(gl.ws, mean_distance, directed=T)
)

par(mfrow=c(1,1))

hist(gl.apls.ws,
     breaks = 20,
     main="",
     xlim = range(c(2, 30)),
     xlab="Average path length",xaxt = 'n',
     ylab="Frequency")
axis(side=1, at=seq(0,40, 5), labels=seq(0,40,5))

av.path<- mean_distance(mov_gw2, 
                        directed=T)

#Add a vertical line showing the average path length of GNWS
segments(av.path, 0, av.path, y1=250,
         col= "orange", lwd=2, lty='dashed')

legend("bottomright", 
       c("Average path lenght observed network"),
       col = "orange", lty = 1, lwd = 1,
       xpd=TRUE, inset=c(0,1), cex=0.7, bty='n'
)


#TRANSMISSION NETWORK (HRP)----

#Infected vertices of GNWS
vert<- which(V(mov_gw2)$HRP_out=="yes")

#This formula creates a igraph object with edges that includes those vertices =vert (infected)

edges_inf<- E(mov_gw2)[[.inc(vert)]]

sub_inf <- subgraph.edges(mov_gw2, edges_inf, edges_inf)

gorder(sub_inf)
gsize(sub_inf)

# sub_inf2 ----
sub_inf2<- delete.vertices(sub_inf, degree(sub_inf)==0) #This step is not necessary 
gorder(sub_inf2)
gsize(sub_inf2)

edge_density(sub_inf2)*100

#Degree
V(sub_inf2)$out_degree.i<- degree(sub_inf2, mode = c("out"))
V(sub_inf2)$in_degree.i<-degree(sub_inf2, mode = c("in"))
mean(V(sub_inf2)$out_degree.i)
mean(V(sub_inf2)$in_degree.i)
cov(V(sub_inf2)$in_degree.i, V(sub_inf2)$out_degree.i)
cor(V(sub_inf2)$in_degree.i, V(sub_inf2)$out_degree.i)

#Data frame
DF_inf<- as_long_data_frame(sub_inf2)

#Calculate distances and animals

table(V(sub_inf2)$act)
prop.table(table(E(sub_inf2)$type_mov))*100
prop.table(table(E(sub_inf2)$act_from, E(sub_inf2)$act_to))*100

table(V(sub_inf2)$HRP_out)


### colors ----
my_pal<- c("#00AFBB", "#FC4E07")
#"#00AFBB"=blue light/ "#E7B800"= yellow/ "#FC4E07"= orange/ "#52854C"=green/ 
#"#293352"=blue/ "#CC79A7"=violet (https://www.datanovia.com/en/blog/ggplot-colors-best-tricks-you-will-love/)


## Layout latlong_s (using xy) ----

x_s<- V(sub_inf2)$lon_x[!is.na(V(sub_inf2)$lon_x) & V(sub_inf2)$lon_x!=0]
y_s<- V(sub_inf2)$lat_y[!is.na(V(sub_inf2)$lat_y) & V(sub_inf2)$lat_y!=0]
latlong_s <- data.frame(x=x_s, y=y_s))
latlong_s<-as.matrix(latlong_s)


## Plot sub_inf2 ----

plot.igraph(sub_inf2, 
     vertex.label=NA,
     vertex.size=5,
     vertex.color = my_pal[as.numeric(as.factor(vertex_attr(sub_inf2, "HRP_out")))],
     edge.color= "black",
     edge.arrow.width=0.1,
     edge.arrow.size=0.3, 
     margin=0.2,
     layout=latlong_s,
rescale=T)

#I want to represent different sizes depending on betweenness
V(sub_inf2)$betweenness<- betweenness(sub_inf2, directed=T)
V(sub_inf2)$betweenness.n<- betweenness(sub_inf2, directed=T, normalized = T)
hist(V(sub_inf2)$betweenness.n, breaks=100)
V(sub_inf2)$size<-ifelse(V(sub_inf2)$betweenness<2000, 3, 7)
summary(vertex_attr(sub_inf2))

V(sub_inf2)$shape<- ifelse(V(sub_inf2)$act == "livestock market", "square", 
                           "circle")

table(V(sub_inf2)$shape)


## Uruguay?s map ----
library("rgdal")
uruguay<- readOGR("secpol.shp")
par(mfrow=c(1,1))
plot(uruguay, col="white", lwd=0.1, border= "dark gray")
plot(sub_inf2, 
     vertex.label=NA,
     vertex.shapes=V(sub_inf2)$shape,
     vertex.color = my_pal[as.numeric(as.factor(vertex_attr(sub_inf2, "HRP_out")))],
     edge.color= "black",
     edge.width=0.05,
     edge.arrow.width=5,
     edge.arrow.size=0.05, 
     margin=0, 
     layout= latlong_s,add = T, rescale = F)


plot.igraph(sub_inf2,
     vertex.shape=V(sub_inf2)$shape,
     vertex.label=NA,
     edge.color= "black",
     edge.width=0.05,
     edge.arrow.width=2,
     edge.arrow.size=0.05, 
     margin=0, 
     layout= latlong_s)

plot(sub_inf2, 
     vertex.size = sqrt(V(sub_inf2)$betweenness)/10+1,
     vertex.shapes=V(sub_inf2)$shape,
     vertex.label=NA,
     vertex.color = my_pal[as.numeric(as.factor(vertex_attr(sub_inf2, "HRP_out")))],
     edge.color= "black",
     edge.width=0.05,
     edge.arrow.width=2,
     edge.arrow.size=0.05, 
     margin=0, 
     layout= latlong_s)


# R ----
# MdeJ derivation 21.06.22
#average number of out contacts of infected premises (y) 
#and the average probability that a contact leads to infection (q).

y<- (cov(V(sub_inf2)$in_degree.i, V(sub_inf2)$out_degree.i)/mean(V(sub_inf2)$in_degree.i))+
      mean(V(sub_inf2)$out_degree.i)
#Premises infected during the HRP with animal movements 39
q<- 39/gorder(sub_inf2)

(R=y*q)

#DISTANCES----
##GENERAL NETWORK----
library(raster)
DF_all_coord<- DF_all%>%
  dplyr::mutate(distance = pointDistance(cbind(from_lon_x, from_lat_y), cbind(to_lon_x, to_lat_y), lonlat=F))%>%
  dplyr::mutate(distance_km = distance/1000)

distances<- DF_all_coord%>%
  filter(!is.na(distance), distance>0)

distances<- distances%>%
  mutate(interval= (ifelse(distance_km<=50, "<=50",
                           ifelse(distance_km>50&distance_km<=100, "50-100",
                                  ifelse(distance_km>100&distance_km<=150, "100-150",
                                         ifelse(distance_km>150&distance_km<=200, "150-200",
                                                ifelse(distance_km>200&distance_km<=250, "200-250",
                                                       ifelse(distance_km>250&distance_km<=300, "250-300",
                                                              ifelse(distance_km>300&distance_km<=350, "300-350",
                                                                     ifelse(distance_km>350&distance_km<=400, "350-400",
                                                                            ifelse(distance_km>400&distance_km<=450, "400-450",
                                                                                   ifelse(distance_km>450&distance_km<=500, "450-500",
                                                                                          ">500"))))))))))))
table(distances$act_to)

distances$act_to[distances$act_to=="farm"]<-"Farm"

mfv(distances$distance_km) #Indica el o los valores con m?s frecuencia. Package modeest
mean(distances$distance_km)
median(distances$distance_km)

hist(distances$distance_km,
     breaks = 50,
     main="",
     xlab="distance (km)",xaxt = 'n',
     freq=F,
     ylab="Relative Frequency")
axis(side=1, at=seq(0,600,50), labels=seq(0,600,50))
abline(v = c(mean(distances$distance_km),median(distances$distance_km),
             mfv(distances$distance_km)), col= c("dark green", "blue", "red"), lty=c(2,2,2), lwd=c(2, 2, 2))

hist(distances$tot_ani,
     breaks = 50,
     main="",
     xlab="number of animals moved",xaxt = 'n',
     freq=F,
     ylab="Relative Frequency")
axis(side=1, at=seq(0,5000,1000), labels=seq(0,5000,1000))
abline(v = c(mean(distances$tot_ani),median(distances$tot_ani),
             mfv(distances$tot_ani)), col= c("dark green", "blue", "red"), lty=c(2,2,2), lwd=c(2, 2, 2))

act_0<- distances%>%
  filter(act_from=="farm")

act_0%>% 
  filter(distance_km>0)%>%
  group_by(act_to)%>%
  summarise(mean_d=mean(distance_km),
            mean_a=mean(tot_ani),
            median_d=median(distance_km),
            median_a=median(tot_ani),
            mode_d=mfv(distance_km),
            mode_a=mfv(tot_ani))

table(act_0$act_from, useNA="ifany")

#Histogram of distances faceting by act_to
table(distances$act_to)

a<-act_0%>%
  dplyr::filter(distance_km>0)%>%
  dplyr::group_by(act_to)%>%
  summarise(mean=mean(distance_km),
            median=median(distance_km))%>%
  gather(key = stat, value = value, -act_to)

ggplot(act_0, aes(x=distance_km)) + 
  geom_histogram(binwidth=10, colour="black")  +
  facet_grid(act_to~.)  +
  geom_vline(data = a, aes(xintercept = value, colour = stat), linetype = "solid", 
             size=1,show.legend = T)+
  scale_color_manual(name="", values = c(mean = "orange", 
                                         median = "purple"))+
  theme_bw()+
  scale_x_continuous(breaks = seq(0, 500, 50), lim = c(0, 500))+
  xlab("distance (km)")


##NETWORK WITHOUT SLAUGHTERHOUSES----
DF_mov2<- as_long_data_frame(mov_gw2)

DF_mov2_coord<- DF_mov2%>%
  mutate(distance = pointDistance(cbind(from_lon_x, from_lat_y), cbind(to_lon_x, to_lat_y), lonlat=F))%>%
  mutate(distance_km = distance/1000)

distances2<- DF_mov2_coord%>%
  filter(!is.na(distance))

distances2<- DF_mov2_coord%>%
  filter(distance>0)

distances2%>%
  dplyr::summarise(mean_d=mean(distance_km),
                   median_d=median(distance_km),
                   mean_a=mean(tot_ani),
                   median_a=median(tot_ani))
distances%>%
  dplyr::summarise(mean_d=mean(distance_km),
                   mean_a=mean(tot_ani))

hist(distances2$distance_km,
     breaks = 50,
     main="",
     xlab="distance km",xaxt = 'n',
     freq=T,
     ylab="Frequency")
axis(side=1, at=seq(0,600,50), labels=seq(0,600,50))

hist(distances2$distance_km,
     breaks = 50,
     main="",
     xlab="distance km",xaxt = 'n',
     freq=F,
     ylab="Relative Frequency")
axis(side=1, at=seq(0,600,50), labels=seq(0,600,50))
abline(v = c(mean(distances2$distance_km),median(distances2$distance_km),
             mfv(distances2$distance_km)), col= c("red", "blue", "dark green"), lty=c(2,2,2), lwd=c(2, 2, 2))

mfv(distances2$distance_km) #Indica el o los valores con m?s frecuencia
mean(distances2$distance_km)
median(distances2$distance_km)

distances2%>%
  summarise(med=median(tot_ani))

act<- distances2%>%
  filter(act_from=="farm")

prop.table(table(act$act_to))*100

act%>% 
  filter(distance_km>0)%>%
  group_by(act_to)%>%
  summarise(mean_d=mean(distance_km),
            mean_a=mean(tot_ani),
            median_d=median(distance_km),
            median_a=median(tot_ani),
            mode_d=mfv(distance_km),
            mode_a=mfv(tot_ani))

#act to
distances2$act_to[distances2$act_to=="Abattoir"]<-"Slaughterhouse"
distances2$act_to[distances2$act_to=="Auctioneer"]<-"Livestock market"
distances2$act_to[distances2$act_to=="Consignee"]<-"Livestock market"
distances2$act_to[distances2$act_to=="Custom"]<-"Farm"
distances2$act_to[distances2$act_to=="Official Agency"]<-"Farm"

#act_from

table(distances2$act_from)
distances2$act_from[distances2$act_from=="Auctioneer"]<-"Livestock market"
distances2$act_from[distances2$act_from=="Consignee"]<-"Livestock market"
distances2$act_from[distances2$act_from=="Livestock Market"]<-"Livestock market"


##INFECTED NETWORK----
DF_inf<- as_long_data_frame(sub_inf2)

DF_inf_coord<- DF_inf%>%
  mutate(distance = pointDistance(cbind(from_lon_x, from_lat_y), cbind(to_lon_x, to_lat_y), lonlat=F))%>%
  mutate(distance_km = distance/1000)

distances3<- DF_inf_coord%>%
  filter(!is.na(distance))%>%
  mutate(interval= (ifelse(distance_km<=50, "<=50",
                           ifelse(distance_km>50&distance_km<=100, "50-100",
                                  ifelse(distance_km>100&distance_km<=150, "100-150",
                                         ifelse(distance_km>150&distance_km<=200, "150-200",
                                                ifelse(distance_km>200&distance_km<=250, "200-250",
                                                       ifelse(distance_km>250&distance_km<=300, "250-300",
                                                              ifelse(distance_km>300&distance_km<=350, "300-350",
                                                                     ifelse(distance_km>350&distance_km<=400, "350-400",
                                                                            ifelse(distance_km>400&distance_km<=450, "400-450",
                                                                                   ifelse(distance_km>450&distance_km<=500, "450-500",
                                                                                          ">500"))))))))))))


hist(distances3$distance_km,
     breaks = 50,
     main="",
     xlab="distance km",xaxt = 'n',
     freq=T,
     ylab="Frequency")
axis(side=1, at=seq(0,600,50), labels=seq(0,600,50))

hist(distances3$distance_km,
     breaks = 50,
     main="",
     xlab="distance km",xaxt = 'n',
     freq=F,
     ylab="Relative Frequency")
axis(side=1, at=seq(0,600,50), labels=seq(0,600,50))

median(distances3$distance_km)
mean(distances3$distance_km)
median(distances3$tot_ani)
mean(distances3$tot_ani)

table(distances3$act_from)

distances3$act_from
distances3$act_to[distances3$act_to=="farm"]<- "Farm"
distances3$act_from[distances3$act_from=="farm"]<- "Farm"

act_3<- distances3%>%
  filter(act_from=="Farm")

prop.table(table(act_3$act_to))*100

act_3%>% 
  filter(distance_km>0)%>%
  group_by(act_to)%>%
  summarise(mean_d=mean(distance_km),
            mean_a=mean(tot_ani),
            median_d=median(distance_km),
            median_a=median(tot_ani),
            mode_d=mfv(distance_km),
            mode_a=mfv(tot_ani))

#Histogram of distances facetting by act_to
table(distances3$act_to)
distances3$act_to[distances3$act_to=="farm"]<- "Farm"

a3<-act_3%>%
  dplyr::filter(distance_km>0)%>%
  dplyr::group_by(act_to)%>%
  summarise(median=median(distance_km))%>%
  gather(key = stat, value = value, -act_to)

dist<-ggplot(distances3, aes(x=distance_km)) + 
  geom_histogram(binwidth=10, colour="black", fill="white")  +
  facet_grid(act_to~.)  +
  geom_vline(data = a3, aes(xintercept = value, colour = stat), linetype = "solid", 
             size=1,show.legend = T)+
  scale_color_manual(name="distance (km)", values = c(median = "orange"))+
  theme_bw()+
  scale_x_continuous(breaks = seq(0, 500, 50), lim = c(0, 500))+
  xlab("distance (km)")+
  ggtitle("A")

#Same for animals

a3a<-act_3%>%
  dplyr::filter(tot_ani>0)%>%
  dplyr::group_by(act_to)%>%
  summarise(median=median(tot_ani))%>%
  gather(key = stat, value = value, -act_to)

ani<- ggplot(distances3, aes(x=tot_ani)) + 
  geom_histogram(binwidth=10, colour="black", fill="white")  +
  facet_grid(act_to~.)  +
  geom_vline(data = a3a, aes(xintercept = value, colour = stat), linetype = "solid", 
             size=1,show.legend = T)+
  scale_color_manual(name="number of animals", values = c(median = "purple"))+
  theme_bw()+
  scale_x_continuous(breaks = seq(0, 500, 50), lim = c(0, 500))+
  xlab("number of animals (cattle and sheep)")+
  ggtitle("B")

library(gridExtra)
grid.arrange(dist, ani, ncol=2)


#PRODUCTION TYPE----
##General Network----

##Production type source
p_system<-DF_all%>%
  filter(from_act=="farm",
         !is.na(from_prod_system),
         from_prod_system!="sheep")

table(p_system$from_prod_system, useNA="ifany")
prop.table(table(p_system$from_prod_system, useNA="ifany"))*100
p_system%>%
  dplyr::group_by(from_prod_system, from_HRP_out)%>%
  dplyr::summarise(n())

##Production type recipient
p_system_c<-DF_all%>%
  filter(to_act=="farm",
         !is.na(to_prod_system),
         to_prod_system!="sheep")

table(p_system_c$to_prod_system, useNA="ifany")
prop.table(table(p_system_c$to_prod_system, useNA="ifany"))*100

##Farm size
p_system_b<-DF_all%>%
  filter(from_act=="farm",
         !is.na(from_farm_size))
p_system_b$from_farm_size<-factor(p_system_b$from_farm_size, levels = c("<36", "36-134", "134-463", ">463"))

table(p_system_b$from_farm_size, useNA="ifany")
prop.table(table(p_system_b$from_farm_size, useNA="ifany"))*100

##Farm size recipient
p_system_br<-DF_all%>%
  filter(to_act=="farm",
         !is.na(to_farm_size))
p_system_br$to_farm_size<-factor(p_system_br$to_farm_size, levels = c("<36", "36-134", "134-463", ">463"))

table(p_system_br$to_farm_size, useNA="ifany")
prop.table(table(p_system_br$to_farm_size, useNA="ifany"))*100


##GN without Slaughterhouses----
p_system2<-DF_ws%>%
  filter(from_act=="farm",
         !is.na(from_prod_system),
         from_prod_system!="sheep")
p_system2%>%
  dplyr::group_by(from_prod_system, from_HRP_out)%>%
  dplyr::summarise(n())

table(p_system2$from_prod_system, useNA = "ifany")
prop.table(table(p_system2$from_prod_system, useNA = "ifany"))*100

##Production type recipient
p_system_c2<-DF_ws%>%
  filter(to_act=="farm",
         !is.na(to_prod_system),
         to_prod_system!="sheep")

table(p_system_c2$to_prod_system, useNA="ifany")
prop.table(table(p_system_c2$to_prod_system, useNA="ifany"))*100

##Farm size
p_system_b2<-DF_ws%>%
  filter(from_act=="farm",
         !is.na(from_farm_size))
p_system_b2$from_farm_size<-factor(p_system_b2$from_farm_size, levels = c("<36", "36-134", "134-463", ">463"))
table(p_system_b2$from_farm_size, useNA="ifany")
prop.table(table(p_system_b2$from_farm_size, useNA="ifany"))*100

##Farm size recipient
p_system_br2<-DF_ws%>%
  filter(to_act=="farm",
         !is.na(to_farm_size))
p_system_br2$to_farm_size<-factor(p_system_br2$to_farm_size, levels = c("<36", "36-134", "134-463", ">463"))
table(p_system_br2$to_farm_size, useNA="ifany")
prop.table(table(p_system_br2$to_farm_size, useNA="ifany"))*100


##Transmission Network----
p_system3<-DF_inf%>%
  filter(from_act=="farm",
         !is.na(from_prod_system),
         from_prod_system!="sheep")
table(p_system3$from_prod_system, useNA = "ifany")
prop.table(table(p_system3$from_prod_system, useNA = "ifany"))*100


p_system3%>%
  dplyr::group_by(from_prod_system, from_HRP_out)%>%
  dplyr::summarise(n())

p_system3%>%
  filter(from_HRP_out=="yes")%>%
  group_by(to_act)%>%
  summarise(n())

##Production type recipient
p_system_c3<-DF_inf%>%
  filter(to_act=="farm",
         !is.na(to_prod_system),
         to_prod_system!="sheep")

table(p_system_c3$to_prod_system, useNA="ifany")
prop.table(table(p_system_c3$to_prod_system, useNA="ifany"))*100

##Farm size source
p_system_b3<-DF_inf%>%
  filter(from_act=="farm",
         !is.na(from_farm_size))
p_system_b3$from_farm_size<-factor(p_system_b3$from_farm_size, levels = c("<36", "36-134", "134-463", ">463"))
table(p_system_b3$from_farm_size, useNA="ifany")
prop.table(table(p_system_b3$from_farm_size, useNA="ifany"))*100


##Farm size recipient
p_system_br3<-DF_inf%>%
  filter(to_act=="farm",
         !is.na(to_farm_size))
p_system_br3$to_farm_size<-factor(p_system_br3$to_farm_size, levels = c("<36", "36-134", "134-463", ">463"))
table(p_system_br3$to_farm_size, useNA="ifany")
prop.table(table(p_system_br3$to_farm_size, useNA="ifany"))*100

#CURRENT ANIMAL MOVEMENTS NETWORK 2022----

##Import data  ----
mov_cur<- read_xlsx("mov_2022.xlsx")
mov_cur<- mov_cur[-1]

glimpse(mov_cur)
colnames(mov_cur)<- c("serie", "number", "type", "dicosea", "dicoseb", "from", 
                      "to", "bulls", "cows", "steers.3",
                      "steers2to3", "steers1to2", "heifers2", "heifers1to2",
                      "calves", "total_cattle", "rams", "sheep", "Wether", 
                      "ewe", "lamb_f","lamb_m", "lambs", "total_ovi", "day",
                      "month", "year1", "year", "date")

mov_cur<- mov_cur%>%
  dplyr::select(1:24, 29)

## Edges from movement data ----
glimpse(mov_cur)
edges<- mov_cur[, c(6,7, 16,24,25 )]

edges<- edges%>%
  filter(total_cattle!=0|total_ovi!=0,
         to!= ""&from!= "")%>%
  mutate(animals=total_cattle+total_ovi)

edges<- edges%>%
  mutate(type_mov = ifelse(total_cattle!=0 & total_ovi==0, "cattle", 
                           ifelse(total_ovi!=0 & total_cattle==0, "sheep", 
                                  "mixed")))%>%
  arrange(from, date)

table(edges$type_mov, useNA = "ifany")


##Group by batches (same dicoses, same date) ----
edges_batches<- edges%>%
  group_by(from, to, date) %>%
  summarise(tot_cat = sum(total_cattle), tot_sheep= sum(total_ovi), 
            tot_ani=sum(animals), batches = n(),
            type_mov)%>%
  arrange(from)%>%
  distinct(from, to, date, .keep_all = T)

table(edges_batches$batches)
table(edges_batches$type_mov)

## Description of the data during the inital phases----

#Period of interest
edges_PREwin<- edges_batches%>%
  filter(date>="2022-04-09" & date<= "2022-04-27")
edges_PREwin$from_act<- substr(edges_PREwin$from, 3, 4)
edges_PREwin$to_act<- substr(edges_PREwin$to, 3, 4)
edges_PREwin$from.act<- ifelse(edges_PREwin$from_act=="00" | edges_PREwin$from_act== "44" |
                                 edges_PREwin$from_act=="88", 
                               "Slaughterhouse", "farm")
edges_PREwin$to.act<- ifelse(edges_PREwin$to_act=="00" | edges_PREwin$to_act== "44" |
                               edges_PREwin$to_act=="88", 
                             "Slaughterhouse", "farm")

edges_PREwin<-edges_PREwin%>%
  dplyr::select(1,9, 11, 2,10,12, 3:8)

edges_current<- edges_PREwin%>%
  filter(from.act!="Slaughterhouse",
         to.act!= "Slaughterhouse")

edges_current<- edges_current[, c(1,4)]

#Network
cn<- graph.edgelist(as.matrix(edges_current), directed = T)
gorder(cn)
gsize(cn)

od<- degree(cn, mode=c("out"))
id<- degree(cn, mode=c("in"))

mean.o<- mean(od)
p=0.12

(Rc<- ((cov(id, od)/mean(id))+mean.o)*p)


#HRP one week earlier----
## I change date of infection one week earlier and during the HRP same 242 farms,
#so I will change the widows

edges_win2.w<- edges_att_batches%>%
  filter(date2>="2001-04-02" & date2<= "2001-04-27",
         act_from!="Slaughterhouse" & act_from != "Abattoir",
         act_to!= "Slaughterhouse" & act_to != "Abattoir")

vertices_from<- edges_win2.w$from
vertices_to<- edges_win2.w$to
vertices_w<- data.frame(name=c(vertices_from, vertices_to))

vertices_w<- as.data.frame(unique(vertices_w$name))

colnames(vertices_w)<- "name"

library(haven)
FMDepidemicUy_2001 <- read_dta("C:/Users/miriarte/OneDrive - Wageningen University & Research/IriarteMV_PhD Project/6. Analysis/Scripts/First_Chapter/Multivariate logistic regression/outbreaks_negatives_edited17(other way farm_typeII).dta")

FMDepidemicUy_2001<- FMDepidemicUy_2001%>%
  rename(name=dicose)

vertices_w.m<- merge(vertices_w, FMDepidemicUy_2001, by=c("name"), all.x=T)

#vertices_w.m<-vertices_w.m%>%
#distinct(name, keep_all=F)
vertices_w.m = vertices_w.m[!duplicated(vertices_w.m$name),]


##NETWORK_newHRP----

mov_g2.w<<- graph_from_data_frame(d = edges_win2.w, directed=TRUE, 
                                  vertices = vertices_w.m)

mov_gw2.w<- delete.vertices(mov_g2.w, degree(mov_g2.w)==0)
gorder(mov_g2.w)
gorder(mov_gw2.w)
gsize(mov_gw2.w)

summary(vertex.attributes(mov_gw2.w))
table(V(mov_gw2.w)$HRP_out, useNA = "ifany")
V(mov_gw2.w)$HRP_out[is.na(V(mov_gw2.w)$HRP_out)]<-"no"


#Rh NEW

vert.w<- which(V(mov_gw2.w)$HRP_out=="yes")

edges_inf.w<- E(mov_gw2.w)[[inc(vert.w)]]
sub_inf.w <- subgraph.edges(mov_gw2.w, edges_inf.w, edges_inf.w)
sub_inf2.w<- delete.vertices(sub_inf.w, degree(sub_inf.w)==0)

gorder(sub_inf.w)
gorder(sub_inf2.w)
gsize(sub_inf.w)

table(V(sub_inf.w)$HRP_out)
#degree(mov_gw2, mode = c("out"))

out.w<- degree(sub_inf2.w,mode = c("out"))
in.w<- degree(sub_inf2.w,mode = c("in"))

(y.prima.w<- (cov(in.w, out.w)/mean(in.w)) + mean(out.w))

(prob.w=60/gorder(sub_inf2.w))

Ro.w<- y.prima.w*prob.w
